# Supplementary material for: Changing climate mediates sapsucker (Aves: Sphyrapicus) hybrid zone movement
Source: Ecol Evol. 2016 Oct 12;6(22):7976–90. doi: 10.1002/ece3.2507 (PMC5108250; doi:10.1002/ece3.2507)
Supplement: Supplementary file 5 [file ECE3-6-7976-s005.xls]

## Sheet: Climate_Change_Manuscript_Appen
Table S1.
Source	Longitude	Latitude	Scientific Name
California Breeding Bird Survey	-124.164	40.5281	Sphyrapicus ruber
California Breeding Bird Survey	-124.123	40.2432	Sphyrapicus ruber
California Breeding Bird Survey	-124.097	41.2623	Sphyrapicus ruber
California Breeding Bird Survey	-123.962	40.4151	Sphyrapicus ruber
California Breeding Bird Survey	-123.84	40.9701	Sphyrapicus ruber
California Breeding Bird Survey	-123.819	41.8824	Sphyrapicus ruber
California Breeding Bird Survey	-123.802	41.2018	Sphyrapicus ruber
California Breeding Bird Survey	-123.639	40.623	Sphyrapicus ruber
California Breeding Bird Survey	-123.605	40.888	Sphyrapicus ruber
California Breeding Bird Survey	-123.604	40.1733	Sphyrapicus ruber
California Breeding Bird Survey	-123.538	41.3028	Sphyrapicus ruber
California Breeding Bird Survey	-123.532	41.3035	Sphyrapicus ruber
California Breeding Bird Survey	-123.488	41.3813	Sphyrapicus ruber
California Breeding Bird Survey	-123.485	39.6878	Sphyrapicus ruber
California Breeding Bird Survey	-123.483	40.8031	Sphyrapicus ruber
California Breeding Bird Survey	-123.398	39.5665	Sphyrapicus ruber
California Breeding Bird Survey	-123.082	41.0823	Sphyrapicus ruber
California Breeding Bird Survey	-123.034	40.6589	Sphyrapicus ruber
California Breeding Bird Survey	-123.005	41.8223	Sphyrapicus ruber
California Breeding Bird Survey	-122.941	39.5233	Sphyrapicus ruber
California Breeding Bird Survey	-122.636	40.7169	Sphyrapicus ruber
California Breeding Bird Survey	-122.633	41.7402	Sphyrapicus ruber
California Breeding Bird Survey	-122.618	41.0054	Sphyrapicus ruber
California Breeding Bird Survey	-122.563	41.9024	Sphyrapicus ruber
California Breeding Bird Survey	-122.52	41.5209	Sphyrapicus ruber
California Breeding Bird Survey	-122.317	41.1492	Sphyrapicus ruber
California Breeding Bird Survey	-122.292	40.8738	Sphyrapicus ruber
California Breeding Bird Survey	-122.136	41.2323	Sphyrapicus ruber
California Breeding Bird Survey	-122.05	41.4001	Sphyrapicus ruber
California Breeding Bird Survey	-122.011	41.8224	Sphyrapicus ruber
California Breeding Bird Survey	-121.916	40.3357	Sphyrapicus ruber
California Breeding Bird Survey	-121.824	41.2528	Sphyrapicus ruber
California Breeding Bird Survey	-121.704	39.9935	Sphyrapicus ruber
California Breeding Bird Survey	-121.581	41.564	Sphyrapicus ruber
California Breeding Bird Survey	-121.579	40.9621	Sphyrapicus ruber
California Breeding Bird Survey	-121.576	40.1173	Sphyrapicus ruber
California Breeding Bird Survey	-121.57	40.8188	Sphyrapicus ruber
California Breeding Bird Survey	-121.428	40.4976	Sphyrapicus ruber
California Breeding Bird Survey	-121.425	40.4941	Sphyrapicus ruber
California Breeding Bird Survey	-121.257	41.6709	Sphyrapicus ruber
California Breeding Bird Survey	-121.257	41.1014	Sphyrapicus ruber
California Breeding Bird Survey	-121.143	40.3052	Sphyrapicus ruber
California Breeding Bird Survey	-121.069	41.819	Sphyrapicus ruber
California Breeding Bird Survey	-121.05	41.6092	Sphyrapicus ruber
California Breeding Bird Survey	-121.038	39.9494	Sphyrapicus ruber
California Breeding Bird Survey	-120.996	40.0402	Sphyrapicus ruber
California Breeding Bird Survey	-120.836	40.4393	Sphyrapicus ruber
California Breeding Bird Survey	-120.828	39.5602	Sphyrapicus ruber
California Breeding Bird Survey	-120.698	40.5759	Sphyrapicus ruber
California Breeding Bird Survey	-120.633	39.7846	Sphyrapicus ruber
California Breeding Bird Survey	-120.624	40.2018	Sphyrapicus ruber
California Breeding Bird Survey	-120.545	40.1542	Sphyrapicus ruber
California Breeding Bird Survey	-120.501	41.87	Sphyrapicus ruber
California Breeding Bird Survey	-120.475	41.0535	Sphyrapicus ruber
California Breeding Bird Survey	-120.426	39.6154	Sphyrapicus ruber
California Breeding Bird Survey	-120.177	39.5113	Sphyrapicus ruber
California Breeding Bird Survey	-120.375	41.7333	Sympatry
Idaho Breeding Bird Survey	-116.994	42.6439	Sphyrapicus nuchalis
Idaho Breeding Bird Survey	-116.849	48.4798	Sphyrapicus nuchalis
Idaho Breeding Bird Survey	-116.839	46.447	Sphyrapicus nuchalis
Idaho Breeding Bird Survey	-116.667	47.7826	Sphyrapicus nuchalis
Idaho Breeding Bird Survey	-116.639	42.8131	Sphyrapicus nuchalis
Idaho Breeding Bird Survey	-116.556	46.4533	Sphyrapicus nuchalis
Idaho Breeding Bird Survey	-116.509	43.1584	Sphyrapicus nuchalis
Idaho Breeding Bird Survey	-116.397	48.5818	Sphyrapicus nuchalis
Idaho Breeding Bird Survey	-116.331	47.5467	Sphyrapicus nuchalis
Idaho Breeding Bird Survey	-116.132	47.8845	Sphyrapicus nuchalis
Idaho Breeding Bird Survey	-116.112	45.8813	Sphyrapicus nuchalis
Idaho Breeding Bird Survey	-116.041	44.5814	Sphyrapicus nuchalis
Idaho Breeding Bird Survey	-116.032	44.4139	Sphyrapicus nuchalis
Idaho Breeding Bird Survey	-116.023	47.2503	Sphyrapicus nuchalis
Oregon Breeding Bird Survey	-124.328	42.587	Sphyrapicus ruber
Oregon Breeding Bird Survey	-124.247	42.254	Sphyrapicus ruber
Oregon Breeding Bird Survey	-124.197	43.5183	Sphyrapicus ruber
Oregon Breeding Bird Survey	-124.077	43.2153	Sphyrapicus ruber
Oregon Breeding Bird Survey	-124.025	42.7852	Sphyrapicus ruber
Oregon Breeding Bird Survey	-123.94	44.2359	Sphyrapicus ruber
Oregon Breeding Bird Survey	-123.903	44.2326	Sphyrapicus ruber
Oregon Breeding Bird Survey	-123.856	44.4276	Sphyrapicus ruber
Oregon Breeding Bird Survey	-123.803	44.5509	Sphyrapicus ruber
Oregon Breeding Bird Survey	-123.697	44.9615	Sphyrapicus ruber
Oregon Breeding Bird Survey	-123.689	42.4225	Sphyrapicus ruber
Oregon Breeding Bird Survey	-123.634	44.5127	Sphyrapicus ruber
Oregon Breeding Bird Survey	-123.607	45.3325	Sphyrapicus ruber
Oregon Breeding Bird Survey	-123.606	42.2792	Sphyrapicus ruber
Oregon Breeding Bird Survey	-123.589	43.6488	Sphyrapicus ruber
Oregon Breeding Bird Survey	-123.584	46.0496	Sphyrapicus ruber
Oregon Breeding Bird Survey	-123.504	43.3663	Sphyrapicus ruber
Oregon Breeding Bird Survey	-123.403	45.0082	Sphyrapicus ruber
Oregon Breeding Bird Survey	-123.368	46.0241	Sphyrapicus ruber
Oregon Breeding Bird Survey	-123.315	45.7638	Sphyrapicus ruber
Oregon Breeding Bird Survey	-123.292	43.1277	Sphyrapicus ruber
Oregon Breeding Bird Survey	-123.261	44.7202	Sphyrapicus ruber
Oregon Breeding Bird Survey	-123.238	43.8372	Sphyrapicus ruber
Oregon Breeding Bird Survey	-123.214	42.9709	Sphyrapicus ruber
Oregon Breeding Bird Survey	-123.064	42.222	Sphyrapicus ruber
Oregon Breeding Bird Survey	-123.021	45.225	Sphyrapicus ruber
Oregon Breeding Bird Survey	-122.959	44.9709	Sphyrapicus ruber
Oregon Breeding Bird Survey	-122.87	45.791	Sphyrapicus ruber
Oregon Breeding Bird Survey	-122.788	45.3837	Sphyrapicus ruber
Oregon Breeding Bird Survey	-122.771	44.7118	Sphyrapicus ruber
Oregon Breeding Bird Survey	-122.708	42.5805	Sphyrapicus ruber
Oregon Breeding Bird Survey	-122.702	45.2946	Sphyrapicus ruber
Oregon Breeding Bird Survey	-122.575	42.7382	Sphyrapicus ruber
Oregon Breeding Bird Survey	-122.537	42.1117	Sphyrapicus ruber
Oregon Breeding Bird Survey	-122.537	42.1116	Sphyrapicus ruber
Oregon Breeding Bird Survey	-122.52	43.0945	Sphyrapicus ruber
Oregon Breeding Bird Survey	-122.49	45.0467	Sphyrapicus ruber
Oregon Breeding Bird Survey	-122.455	44.6045	Sphyrapicus ruber
Oregon Breeding Bird Survey	-122.421	42.4935	Sphyrapicus ruber
Oregon Breeding Bird Survey	-122.346	43.2981	Sphyrapicus ruber
Oregon Breeding Bird Survey	-122.306	43.6398	Sphyrapicus ruber
Oregon Breeding Bird Survey	-122.289	44.2953	Sphyrapicus ruber
Oregon Breeding Bird Survey	-122.287	45.497	Sphyrapicus ruber
Oregon Breeding Bird Survey	-122.256	45.2552	Sphyrapicus ruber
Oregon Breeding Bird Survey	-122.228	44.474	Sphyrapicus ruber
Oregon Breeding Bird Survey	-121.922	45.0787	Sphyrapicus ruber
Oregon Breeding Bird Survey	-121.832	42.8676	Sphyrapicus ruber
Oregon Breeding Bird Survey	-121.805	42.374	Sphyrapicus ruber
Oregon Breeding Bird Survey	-121.794	44.4919	Sphyrapicus ruber
Oregon Breeding Bird Survey	-121.774	43.2756	Sphyrapicus ruber
Oregon Breeding Bird Survey	-121.483	45.5378	Sphyrapicus ruber
Oregon Breeding Bird Survey	-121.274	44.1598	Sphyrapicus ruber
Oregon Breeding Bird Survey	-121.266	43.1653	Sphyrapicus ruber
Oregon Breeding Bird Survey	-121.017	42.39	Sphyrapicus ruber
Oregon Breeding Bird Survey	-118.868	42.9577	Sphyrapicus ruber
Oregon Breeding Bird Survey	-121.487	42.2676	Sphyrapicus nuchalis
Oregon Breeding Bird Survey	-121.38	45.222	Sphyrapicus nuchalis
Oregon Breeding Bird Survey	-120.625	44.1791	Sphyrapicus nuchalis
Oregon Breeding Bird Survey	-120.445	44.4991	Sphyrapicus nuchalis
Oregon Breeding Bird Survey	-120.445	44.499	Sphyrapicus nuchalis
Oregon Breeding Bird Survey	-120.198	43.8392	Sphyrapicus nuchalis
Oregon Breeding Bird Survey	-120.121	44.4617	Sphyrapicus nuchalis
Oregon Breeding Bird Survey	-119.928	44.5221	Sphyrapicus nuchalis
Oregon Breeding Bird Survey	-119.875	45.0714	Sphyrapicus nuchalis
Oregon Breeding Bird Survey	-119.628	43.7011	Sphyrapicus nuchalis
Oregon Breeding Bird Survey	-119.531	43.8508	Sphyrapicus nuchalis
Oregon Breeding Bird Survey	-119.241	44.2169	Sphyrapicus nuchalis
Oregon Breeding Bird Survey	-119.113	44.4172	Sphyrapicus nuchalis
Oregon Breeding Bird Survey	-118.909	45.2238	Sphyrapicus nuchalis
Oregon Breeding Bird Survey	-118.909	44.978	Sphyrapicus nuchalis
Oregon Breeding Bird Survey	-118.849	44.0018	Sphyrapicus nuchalis
Oregon Breeding Bird Survey	-118.649	42.3477	Sphyrapicus nuchalis
Oregon Breeding Bird Survey	-118.588	44.1329	Sphyrapicus nuchalis
Oregon Breeding Bird Survey	-118.401	44.9134	Sphyrapicus nuchalis
Oregon Breeding Bird Survey	-118.249	45.687	Sphyrapicus nuchalis
Oregon Breeding Bird Survey	-118.226	44.4809	Sphyrapicus nuchalis
Oregon Breeding Bird Survey	-118.216	45.1632	Sphyrapicus nuchalis
Oregon Breeding Bird Survey	-117.971	44.5021	Sphyrapicus nuchalis
Oregon Breeding Bird Survey	-117.312	45.0807	Sphyrapicus nuchalis
Oregon Breeding Bird Survey	-117.275	45.6547	Sphyrapicus nuchalis
Oregon Breeding Bird Survey	-117.188	44.7984	Sphyrapicus nuchalis
Oregon Breeding Bird Survey	-122.795	42.5331	Sympatry
Oregon Breeding Bird Survey	-122.559	43.9075	Sympatry
Oregon Breeding Bird Survey	-121.805	43.9851	Sympatry
Oregon Breeding Bird Survey	-121.781	44.4969	Sympatry
Oregon Breeding Bird Survey	-121.669	43.5641	Sympatry
Oregon Breeding Bird Survey	-121.522	44.3919	Sympatry
Oregon Breeding Bird Survey	-121.017	42.4414	Sympatry
Oregon Breeding Bird Survey	-120.936	42.1561	Sympatry
Oregon Breeding Bird Survey	-120.923	42.1429	Sympatry
Oregon Breeding Bird Survey	-120.793	42.6689	Sympatry
Oregon Breeding Bird Survey	-120.749	42.345	Sympatry
Oregon Breeding Bird Survey	-120.562	44.3417	Sympatry
Oregon Breeding Bird Survey	-120.16	42.0625	Sympatry
Oregon Breeding Bird Survey	-117.451	45.946	Sympatry
Oregon Breeding Bird Survey	-117.206	45.2809	Sympatry
Oregon Breeding Bird Survey	-117.115	45.4307	Sympatry
Washington Breeding Bird Survey	-124.272	48.2533	Sphyrapicus ruber
Washington Breeding Bird Survey	-123.913	46.6155	Sphyrapicus ruber
Washington Breeding Bird Survey	-123.65	47.0096	Sphyrapicus ruber
Washington Breeding Bird Survey	-123.499	47.9694	Sphyrapicus ruber
Washington Breeding Bird Survey	-123.47	46.5431	Sphyrapicus ruber
Washington Breeding Bird Survey	-123.443	46.9562	Sphyrapicus ruber
Washington Breeding Bird Survey	-123.386	48.1127	Sphyrapicus ruber
Washington Breeding Bird Survey	-123.178	46.2604	Sphyrapicus ruber
Washington Breeding Bird Survey	-123.099	47.1305	Sphyrapicus ruber
Washington Breeding Bird Survey	-122.869	46.7261	Sphyrapicus ruber
Washington Breeding Bird Survey	-122.794	46.7202	Sphyrapicus ruber
Washington Breeding Bird Survey	-122.626	48.4961	Sphyrapicus ruber
Washington Breeding Bird Survey	-122.519	47.1863	Sphyrapicus ruber
Washington Breeding Bird Survey	-122.445	45.6868	Sphyrapicus ruber
Washington Breeding Bird Survey	-122.416	46.8066	Sphyrapicus ruber
Washington Breeding Bird Survey	-122.335	48.1632	Sphyrapicus ruber
Washington Breeding Bird Survey	-122.3	47.9221	Sphyrapicus ruber
Washington Breeding Bird Survey	-122.174	47.9781	Sphyrapicus ruber
Washington Breeding Bird Survey	-122.143	48.9734	Sphyrapicus ruber
Washington Breeding Bird Survey	-122.021	47.6639	Sphyrapicus ruber
Washington Breeding Bird Survey	-121.985	47.7444	Sphyrapicus ruber
Washington Breeding Bird Survey	-121.981	46.2536	Sphyrapicus ruber
Washington Breeding Bird Survey	-121.918	46.7412	Sphyrapicus ruber
Washington Breeding Bird Survey	-121.903	48.8336	Sphyrapicus ruber
Washington Breeding Bird Survey	-121.813	46.0845	Sphyrapicus ruber
Washington Breeding Bird Survey	-121.757	47.4552	Sphyrapicus ruber
Washington Breeding Bird Survey	-121.501	46.0495	Sphyrapicus ruber
Washington Breeding Bird Survey	-121.471	48.1712	Sphyrapicus ruber
Washington Breeding Bird Survey	-121.438	48.5203	Sphyrapicus ruber
Washington Breeding Bird Survey	-121.353	45.8331	Sphyrapicus ruber
Washington Breeding Bird Survey	-121.212	48.7004	Sphyrapicus ruber
Washington Breeding Bird Survey	-121.205	48.7003	Sphyrapicus ruber
Washington Breeding Bird Survey	-121.179	48.2356	Sphyrapicus ruber
Washington Breeding Bird Survey	-121.014	47.2275	Sphyrapicus ruber
Washington Breeding Bird Survey	-120.355	47.7506	Sphyrapicus ruber
Washington Breeding Bird Survey	-120.697	47.2434	Sphyrapicus nuchalis
Washington Breeding Bird Survey	-120.57	46.9554	Sphyrapicus nuchalis
Washington Breeding Bird Survey	-120.303	48.5323	Sphyrapicus nuchalis
Washington Breeding Bird Survey	-120.158	48.2517	Sphyrapicus nuchalis
Washington Breeding Bird Survey	-119.048	48.2242	Sphyrapicus nuchalis
Washington Breeding Bird Survey	-118.967	48.8499	Sphyrapicus nuchalis
Washington Breeding Bird Survey	-118.894	47.7717	Sphyrapicus nuchalis
Washington Breeding Bird Survey	-118.702	48.2295	Sphyrapicus nuchalis
Washington Breeding Bird Survey	-118.54	48.0542	Sphyrapicus nuchalis
Washington Breeding Bird Survey	-118.116	48.6757	Sphyrapicus nuchalis
Washington Breeding Bird Survey	-117.99	47.8874	Sphyrapicus nuchalis
Washington Breeding Bird Survey	-117.928	47.7306	Sphyrapicus nuchalis
Washington Breeding Bird Survey	-117.883	48.8505	Sphyrapicus nuchalis
Washington Breeding Bird Survey	-117.777	48.2906	Sphyrapicus nuchalis
Washington Breeding Bird Survey	-117.734	47.0761	Sphyrapicus nuchalis
Washington Breeding Bird Survey	-117.677	46.3341	Sphyrapicus nuchalis
Washington Breeding Bird Survey	-117.589	46.467	Sphyrapicus nuchalis
Washington Breeding Bird Survey	-117.555	48.4552	Sphyrapicus nuchalis
Washington Breeding Bird Survey	-117.52	47.4051	Sphyrapicus nuchalis
Washington Breeding Bird Survey	-117.38	47.1741	Sphyrapicus nuchalis
Washington Breeding Bird Survey	-117.293	46.2739	Sphyrapicus nuchalis
Washington Breeding Bird Survey	-117.272	48.3856	Sphyrapicus nuchalis
Washington Breeding Bird Survey	-117.188	48.8474	Sphyrapicus nuchalis
Washington Breeding Bird Survey	-117.056	46.3417	Sphyrapicus nuchalis
Washington Breeding Bird Survey	-122.345	46.0084	Sympatry
Washington Breeding Bird Survey	-121.555	46.4025	Sympatry
Washington Breeding Bird Survey	-121.39	46.6387	Sympatry
Washington Breeding Bird Survey	-120.68	47.5535	Sympatry
Washington Breeding Bird Survey	-120.668	47.7444	Sympatry
Washington Breeding Bird Survey	-120.355	47.7507	Sympatry
Washington Breeding Bird Survey	-120.212	48.3551	Sympatry
Washington Breeding Bird Survey	-120.173	48.5092	Sympatry
Washington Breeding Bird Survey	-119.272	48.7231	Sympatry
