# Supplementary material for: Changing climate mediates sapsucker (Aves: Sphyrapicus) hybrid zone movement
Source: Ecol Evol. 2016 Oct 12;6(22):7976–90. doi: 10.1002/ece3.2507 (PMC5108250; doi:10.1002/ece3.2507)
Supplement: Supplementary file 6 [file ECE3-6-7976-s006.xlsx]

## Sheet: Sheet1
Table S2
Specimen Number	Museum	Longitude	Latitude	Scientific Name
165688	MVZ	-120.236	41.5389	Sphyrapicus nuchalis
182188	MVZ	-120.795	40.6633	Sphyrapicus ruber daggetti
169153	MVZ	-120.742	42.3488	Sphyrapicus nuchalis
169160	MVZ	-122.37	42.7801	Sphyrapicus ruber ruber
168955	MVZ	-114.218	46.0687	Sphyrapicus nuchalis
169170	MVZ	-122.346	42.9145	Sphyrapicus ruber ruber x Sphyrapicus ruber daggetti
169169	MVZ	-122.37	42.7076	Sphyrapicus ruber ruber
165687	MVZ	-120.236	41.5389	Sphyrapicus ruber daggetti
169152	MVZ	-120.742	42.3488	Sphyrapicus nuchalis
165685	MVZ	-120.236	41.5389	Sphyrapicus nuchalis
169176	MVZ	-120.742	42.3488	Sphyrapicus ruber daggetti
168958	MVZ	-114.218	46.0687	Sphyrapicus nuchalis
169157	MVZ	-120.409	42.3593	Sphyrapicus nuchalis
169173	MVZ	-120.279	39.5382	Sphyrapicus ruber daggetti
178124	MVZ	-120.283	41.8101	Sphyrapicus ruber ssp.
169162	MVZ	-122.37	42.7801	Sphyrapicus ruber ruber
169164	MVZ	-122.37	42.7801	Sphyrapicus ruber ruber
169171	MVZ	-120.295	39.5461	Sphyrapicus ruber daggetti
182187	MVZ	-120.795	40.6633	Sphyrapicus ruber daggetti
169161	MVZ	-122.37	42.7801	Sphyrapicus ruber ruber
169167	MVZ	-122.37	42.7004	Sphyrapicus ruber ruber
165683	MVZ	-120.236	41.5389	Sphyrapicus nuchalis
165686	MVZ	-120.236	41.5389	Sphyrapicus nuchalis
165681	MVZ	-120.236	41.5389	Sphyrapicus nuchalis x Sphyrapicus ruber daggetti
165691	MVZ	-120.236	41.5389	Sphyrapicus nuchalis x Sphyrapicus ruber daggetti
169155	MVZ	-120.409	42.3593	Sphyrapicus nuchalis
169163	MVZ	-122.37	42.7801	Sphyrapicus ruber ruber
169156	MVZ	-120.409	42.3593	Sphyrapicus nuchalis
165690	MVZ	-120.236	41.5389	Sphyrapicus ruber daggetti x Sphyrapicus nuchalis
168954	MVZ	-114.218	46.0687	Sphyrapicus nuchalis
169159	MVZ	-122.37	42.7004	Sphyrapicus ruber ruber
169166	MVZ	-122.37	42.7004	Sphyrapicus ruber ruber
169168	MVZ	-122.37	42.7004	Sphyrapicus ruber ruber
165684	MVZ	-120.236	41.5389	Sphyrapicus nuchalis
165689	MVZ	-120.236	41.5389	Sphyrapicus ruber daggetti x Sphyrapicus nuchalis
165692	MVZ	-120.183	41.8927	Sphyrapicus ruber daggetti x Sphyrapicus nuchalis
165694	MVZ	-120.283	41.8101	Sphyrapicus ruber daggetti
165697	MVZ	-120.138	42.3213	Sphyrapicus ruber daggetti x Sphyrapicus nuchalis
169175	MVZ	-120.761	42.36	Sphyrapicus ruber daggetti
169177	MVZ	-120.742	42.3488	Sphyrapicus ruber daggetti
165696	MVZ	-120.138	42.3213	Sphyrapicus ruber daggetti x Sphyrapicus nuchalis
169165	MVZ	-122.37	42.7004	Sphyrapicus ruber ruber
169154	MVZ	-120.742	42.3488	Sphyrapicus nuchalis
165693	MVZ	-120.179	41.9152	Sphyrapicus nuchalis x Sphyrapicus ruber daggetti
182186	MVZ	-120.795	40.6633	Sphyrapicus ruber daggetti
165695	MVZ	-120.138	42.3213	Sphyrapicus nuchalis x Sphyrapicus ruber daggetti
165682	MVZ	-120.236	41.5389	Sphyrapicus nuchalis
B_201	UWYMV	-120.234	42.2573	Sphyrapicus nuchalis x Sphyrapicus ruber
B_202	UWYMV	-120.234	42.2573	Sphyrapicus ruber ssp.
B_203	UWYMV	-120.234	42.2573	Sphyrapicus ruber ssp.
B_204	UWYMV	-120.234	42.2573	Sphyrapicus ruber ssp.
B_205	UWYMV	-120.234	42.2573	Sphyrapicus ruber ssp.
B_206	UWYMV	-120.234	42.2573	Sphyrapicus ruber ssp.
B_207	UWYMV	-120.201	42.1804	Sphyrapicus ruber ssp.
B_208	UWYMV	-120.201	42.1804	Sphyrapicus ruber ssp.
B_209	UWYMV	-120.201	42.1804	Sphyrapicus ruber ssp.
B_210	UWYMV	-120.201	42.1804	Sphyrapicus nuchalis x Sphyrapicus ruber
B_211	UWYMV	-120.201	42.1804	Sphyrapicus ruber ssp.
B_212	UWYMV	-120.174	42.0573	Sphyrapicus nuchalis x Sphyrapicus ruber
B_213	UWYMV	-120.174	42.0573	Sphyrapicus ruber ssp.
B_214	UWYMV	-120.174	42.0573	Sphyrapicus ruber ssp.
B_215	UWYMV	-120.174	42.0573	Sphyrapicus nuchalis x Sphyrapicus ruber
B_216	UWYMV	-120.14	42.0555	Sphyrapicus nuchalis x Sphyrapicus ruber
B_217	UWYMV	-120.14	42.0555	Sphyrapicus ruber ssp.
B_218	UWYMV	-120.14	42.0555	Sphyrapicus nuchalis x Sphyrapicus ruber
B_219	UWYMV	-120.14	42.0555	Sphyrapicus nuchalis x Sphyrapicus ruber
B_220	UWYMV	-121.05	42.7798	Sphyrapicus ruber ssp.
B_221	UWYMV	-121.05	42.7798	Sphyrapicus nuchalis x Sphyrapicus ruber
B_222	UWYMV	-121.05	42.7798	Sphyrapicus ruber ssp.
B_223	UWYMV	-121.05	42.7798	Sphyrapicus ruber ssp.
B_224	UWYMV	-121.05	42.7798	Sphyrapicus ruber ssp.
B_225	UWYMV	-121.05	42.7798	Sphyrapicus nuchalis x Sphyrapicus ruber
B_226	UWYMV	-121.05	42.7798	Sphyrapicus nuchalis x Sphyrapicus ruber
B_227	UWYMV	-120.809	42.4368	Sphyrapicus ruber ssp.
B_228	UWYMV	-120.809	42.4368	Sphyrapicus ruber ssp.
B_229	UWYMV	-120.809	42.4368	Sphyrapicus nuchalis x Sphyrapicus ruber
B_230	UWYMV	-120.809	42.4368	Sphyrapicus nuchalis x Sphyrapicus ruber
B_231	UWYMV	-120.782	42.4529	Sphyrapicus ruber ssp.
B_232	UWYMV	-120.782	42.4529	Sphyrapicus ruber ssp.
B_233	UWYMV	-120.698	42.5343	Sphyrapicus ruber ssp.
B_234	UWYMV	-120.698	42.5343	Sphyrapicus ruber ssp.
B_235	UWYMV	-120.698	42.5343	Sphyrapicus nuchalis x Sphyrapicus ruber
B_236	UWYMV	-120.698	42.5343	Sphyrapicus nuchalis x Sphyrapicus ruber
B_237	UWYMV	-120.698	42.5343	Sphyrapicus nuchalis x Sphyrapicus ruber
B_238	UWYMV	-120.698	42.5343	Sphyrapicus nuchalis x Sphyrapicus ruber
B_239	UWYMV	-120.698	42.5343	Sphyrapicus nuchalis x Sphyrapicus ruber
B_240	UWYMV	-120.698	42.5343	Sphyrapicus nuchalis x Sphyrapicus ruber
B_241	UWYMV	-121.506	42.8525	Sphyrapicus ruber ssp.
B_242	UWYMV	-121.506	42.8525	Sphyrapicus ruber ssp.
B_243	UWYMV	-120.076	44.3859	Sphyrapicus nuchalis
B_244	UWYMV	-120.268	44.3286	Sphyrapicus nuchalis
B_245	UWYMV	-120.268	44.3286	Sphyrapicus nuchalis x Sphyrapicus ruber
B_246	UWYMV	-120.303	44.3554	Sphyrapicus nuchalis x Sphyrapicus ruber
B_247	UWYMV	-120.303	44.3554	Sphyrapicus nuchalis x Sphyrapicus ruber
B_248	UWYMV	-120.303	44.3554	Sphyrapicus nuchalis
B_249	UWYMV	-120.309	44.3543	Sphyrapicus nuchalis
B_250	UWYMV	-120.309	44.3543	Sphyrapicus nuchalis
B_251	UWYMV	-120.309	44.3543	Sphyrapicus nuchalis
B_252	UWYMV	-120.361	44.4675	Sphyrapicus nuchalis
B_253	UWYMV	-120.361	44.4675	Sphyrapicus nuchalis
B_254	UWYMV	-120.361	44.4675	Sphyrapicus nuchalis
B_255	UWYMV	-120.361	44.4675	Sphyrapicus nuchalis
B_256	UWYMV	-120.361	44.4675	Sphyrapicus nuchalis
B_257	UWYMV	-118.477	44.1264	Sphyrapicus nuchalis
B_258	UWYMV	-118.625	44.1845	Sphyrapicus nuchalis
B_259	UWYMV	-118.625	44.1845	Sphyrapicus nuchalis
B_260	UWYMV	-118.625	44.1845	Sphyrapicus nuchalis
B_261	UWYMV	-118.596	44.1803	Sphyrapicus nuchalis
B_262	UWYMV	-118.477	44.1264	Sphyrapicus nuchalis
B_263	UWYMV	-118.477	44.1264	Sphyrapicus nuchalis
B_264	UWYMV	-120.233	42.2718	Sphyrapicus ruber ssp.
B_265	UWYMV	-120.233	42.2718	Sphyrapicus ruber ssp.
B_266	UWYMV	-120.211	42.3861	Sphyrapicus nuchalis x Sphyrapicus ruber
B_267	UWYMV	-120.211	42.3861	Sphyrapicus nuchalis x Sphyrapicus ruber
B_268	UWYMV	-120.211	42.3861	Sphyrapicus nuchalis x Sphyrapicus ruber
B_269	UWYMV	-120.211	42.3861	Sphyrapicus ruber ssp.
B_270	UWYMV	-120.211	42.3861	Sphyrapicus ruber ssp.
B_271	UWYMV	-120.211	42.3861	Sphyrapicus ruber ssp.
B_272	UWYMV	-120.211	42.3861	Sphyrapicus nuchalis x Sphyrapicus ruber
B_273	UWYMV	-120.211	42.3861	Sphyrapicus nuchalis x Sphyrapicus ruber
B_274	UWYMV	-123.101	42.0356	Sphyrapicus ruber ssp.
B_275	UWYMV	-123.101	42.0356	Sphyrapicus ruber ssp.
B_276	UWYMV	-123.067	42.0367	Sphyrapicus ruber ssp.
B_277	UWYMV	-123.388	42.1145	Sphyrapicus ruber ssp.
B_278	UWYMV	-123.388	42.1145	Sphyrapicus ruber ssp.
B_279	UWYMV	-123.388	42.1145	Sphyrapicus ruber ssp.
B_280	UWYMV	-123.388	42.1145	Sphyrapicus ruber ssp.
B_281	UWYMV	-123.568	42.0153	Sphyrapicus ruber ssp.
B_282	UWYMV	-123.568	42.0153	Sphyrapicus ruber ssp.
B_283	UWYMV	-123.568	42.0153	Sphyrapicus ruber ssp.
B_284	UWYMV	-123.568	42.0153	Sphyrapicus ruber ssp.
B_285	UWYMV	-123.44	40.4068	Sphyrapicus ruber ssp.
B_286	UWYMV	-123.44	40.4068	Sphyrapicus ruber ssp.
B_287	UWYMV	-123.441	40.4252	Sphyrapicus ruber ssp.
B_288	UWYMV	-123.441	40.4252	Sphyrapicus ruber ssp.
B_289	UWYMV	-123.457	40.445	Sphyrapicus ruber ssp.
B_290	UWYMV	-123.457	40.445	Sphyrapicus ruber ssp.
B_291	UWYMV	-123.466	40.4674	Sphyrapicus ruber ssp.
B_292	UWYMV	-123.466	40.4674	Sphyrapicus ruber ssp.
B_293	UWYMV	-123.487	40.4896	Sphyrapicus ruber ssp.
B_294	UWYMV	-123.487	40.4896	Sphyrapicus ruber ssp.
B_295	UWYMV	-121.177	40.65	Sphyrapicus ruber ssp.
B_296	UWYMV	-121.177	40.65	Sphyrapicus ruber ssp.
B_297	UWYMV	-121.101	40.5748	Sphyrapicus ruber ssp.
B_298	UWYMV	-121.101	40.5748	Sphyrapicus ruber ssp.
B_299	UWYMV	-121.108	40.5918	Sphyrapicus ruber ssp.
B_300	UWYMV	-121.108	40.5918	Sphyrapicus ruber ssp.
B_301	UWYMV	-121.125	40.5772	Sphyrapicus ruber ssp.
B_302	UWYMV	-121.125	40.5772	Sphyrapicus ruber ssp.
B_303	UWYMV	-121.134	40.5591	Sphyrapicus ruber ssp.
B_304	UWYMV	-121.134	40.5591	Sphyrapicus ruber ssp.
B_305	UWYMV	-120.754	41.8965	Sphyrapicus ruber ssp.
B_306	UWYMV	-120.754	41.8965	Sphyrapicus nuchalis x Sphyrapicus ruber
B_307	UWYMV	-120.754	41.8965	Sphyrapicus nuchalis x Sphyrapicus ruber
B_308	UWYMV	-120.744	41.8803	Sphyrapicus ruber ssp.
B_309	UWYMV	-120.744	41.8803	Sphyrapicus ruber ssp.
B_310	UWYMV	-120.744	41.8803	Sphyrapicus nuchalis x Sphyrapicus ruber
B_311	UWYMV	-120.744	41.8803	Sphyrapicus ruber ssp.
B_312	UWYMV	-120.763	41.8808	Sphyrapicus ruber ssp.
B_313	UWYMV	-120.744	41.8803	Sphyrapicus ruber ssp.
B_314	UWYMV	-120.718	41.882	Sphyrapicus nuchalis x Sphyrapicus ruber
B_315	UWYMV	-120.718	41.882	Sphyrapicus ruber ssp.
B_316	UWYMV	-120.718	41.882	Sphyrapicus ruber ssp.
B_317	UWYMV	-120.718	41.882	Sphyrapicus ruber ssp.
B_318	UWYMV	-120.69	41.8803	Sphyrapicus nuchalis x Sphyrapicus ruber
B_319	UWYMV	-120.69	41.8803	Sphyrapicus nuchalis x Sphyrapicus ruber
B_320	UWYMV	-120.69	41.8803	Sphyrapicus ruber ssp.
B_321	UWYMV	-120.69	41.8803	Sphyrapicus ruber ssp.
B_322	UWYMV	-120.69	41.8803	Sphyrapicus ruber ssp.
B_323	UWYMV	-120.66	41.8842	Sphyrapicus ruber ssp.
B_324	UWYMV	-120.624	41.8795	Sphyrapicus nuchalis x Sphyrapicus ruber
B_325	UWYMV	-120.556	41.8855	Sphyrapicus ruber ssp.
B_326	UWYMV	-120.556	41.8855	Sphyrapicus ruber ssp.
B_327	UWYMV	-120.556	41.8855	Sphyrapicus nuchalis x Sphyrapicus ruber
B_328	UWYMV	-120.556	41.8855	Sphyrapicus ruber ssp.
B_329	UWYMV	-120.556	41.8855	Sphyrapicus ruber ssp.
B_330	UWYMV	-120.33	41.7802	Sphyrapicus nuchalis x Sphyrapicus ruber
B_331	UWYMV	-120.282	41.8089	Sphyrapicus nuchalis x Sphyrapicus ruber
B_332	UWYMV	-120.282	41.8089	Sphyrapicus ruber ssp.
B_333	UWYMV	-120.282	41.8089	Sphyrapicus ruber ssp.
B_334	UWYMV	-120.282	41.8089	Sphyrapicus ruber ssp.
B_335	UWYMV	-121.11	46.6945	Sphyrapicus nuchalis
B_336	UWYMV	-117.263	45.6132	Sphyrapicus nuchalis
49866	UWABM	-123.24	46.55	Sphyrapicus ruber
84213	UWABM	-122.837	47.3755	Sphyrapicus ruber
84344	UWABM	-122.828	47.3857	Sphyrapicus ruber
81789	UWABM	-122.796	47.5063	Sphyrapicus ruber
66977	UWABM	-122.647	47.7359	Sphyrapicus ruber
88794	UWABM	-122.204	48.7175	Sphyrapicus ruber
64453	UWABM	-122.15	42.2667	Sphyrapicus ruber
68268	UWABM	-121.94	48.82	Sphyrapicus ruber
74557	UWABM	-121.94	48.82	Sphyrapicus ruber
80431	UWABM	-121.914	47.6479	Sphyrapicus ruber
64581	UWABM	-121.8	43.7667	Sphyrapicus ruber
57299	UWABM	-121.66	48.9076	Sphyrapicus ruber
57300	UWABM	-121.66	48.9076	Sphyrapicus ruber
57320	UWABM	-121.66	48.9076	Sphyrapicus ruber
57329	UWABM	-121.66	48.9076	Sphyrapicus ruber
57301	UWABM	-121.66	48.9076	Sphyrapicus nuchalis x Sphyrapicus ruber
57302	UWABM	-121.66	48.9076	Sphyrapicus nuchalis x Sphyrapicus ruber
57318	UWABM	-121.66	48.9076	Sphyrapicus nuchalis x Sphyrapicus ruber
49988	UWABM	-121.232	47.2371	Sphyrapicus nuchalis
50005	UWABM	-121.107	47.7173	Sphyrapicus ruber
63675	UWABM	-120.9	47.14	Sphyrapicus nuchalis
80172	UWABM	-120.824	48.6112	Sphyrapicus ruber
72651	UWABM	-120.782	42.4408	Sphyrapicus ruber
79033	UWABM	-120.781	47.0834	Sphyrapicus nuchalis
46819	UWABM	-120.744	40.6449	Sphyrapicus ruber
50047	UWABM	-120.609	47.4789	Sphyrapicus nuchalis
50082	UWABM	-120.609	47.4789	Sphyrapicus nuchalis
74540	UWABM	-120.32	46.9	Sphyrapicus nuchalis x Sphyrapicus ruber
74541	UWABM	-120.32	46.9	Sphyrapicus nuchalis x Sphyrapicus ruber
86246	UWABM	-120.122	48.3635	Sphyrapicus nuchalis
62079	UWABM	-119.7	48.7	Sphyrapicus nuchalis
67206	UWABM	-119.501	48.9101	Sphyrapicus nuchalis
58524	UWABM	-119.492	48.906	Sphyrapicus nuchalis
58525	UWABM	-119.492	48.906	Sphyrapicus nuchalis
58549	UWABM	-119.492	48.906	Sphyrapicus nuchalis
53350	UWABM	-118.82	48.5541	Sphyrapicus nuchalis
53324	UWABM	-118.25	48.7566	Sphyrapicus nuchalis
53431	UWABM	-117.35	46.12	Sphyrapicus nuchalis
54060	UWABM	-117.14	48.34	Sphyrapicus nuchalis
