# Supplementary material for: Changing climate mediates sapsucker (Aves: Sphyrapicus) hybrid zone movement
Source: Ecol Evol. 2016 Oct 12;6(22):7976–90. doi: 10.1002/ece3.2507 (PMC5108250; doi:10.1002/ece3.2507)
Supplement: Supplementary file 7 [file ECE3-6-7976-s007.xlsx]

## Sheet: Sheet1
Table S3
Specimen Number	Museum	Longitude	Latitude	Scientific Name
14174	MVZ	-120.222	41.4643	Sphyrapicus nuchalis
14156	MVZ	-120.344	41.4364	Sphyrapicus nuchalis
73470	MVZ	-117.367	45.2558	Sphyrapicus nuchalis
14159	MVZ	-120.243	41.4604	Sphyrapicus nuchalis x Sphyrapicus ruber daggetti
83394	MVZ	-121.648	44.3628	Sphyrapicus nuchalis
145746	MVZ	-115.593	40.3458	Sphyrapicus nuchalis
14173	MVZ	-120.222	41.4643	Sphyrapicus nuchalis
14176	MVZ	-120.252	41.5219	Sphyrapicus nuchalis
14153	MVZ	-120.344	41.4364	Sphyrapicus nuchalis
14161	MVZ	-120.243	41.4604	Sphyrapicus nuchalis
14182	MVZ	-120.209	41.358	Sphyrapicus nuchalis
67099	MVZ	-117.536	41.6846	Sphyrapicus nuchalis
68701	MVZ	-116.411	39.8812	Sphyrapicus nuchalis
14178	MVZ	-120.243	41.4604	Sphyrapicus nuchalis
14164	MVZ	-120.243	41.4604	Sphyrapicus nuchalis
14195	MVZ	120.213	41.3852	Sphyrapicus nuchalis x Sphyrapicus ruber daggetti
151905	MVZ	-115.488	77.2485	Sphyrapicus nuchalis
14185	MVZ	-120.213	41.3852	Sphyrapicus nuchalis
61353	MVZ	-120.427	44.3964	Sphyrapicus nuchalis
14172	MVZ	-120.243	41.4604	Sphyrapicus nuchalis
14175	MVZ	-120.222	41.4643	Sphyrapicus nuchalis
14152	MVZ	-120.344	41.4364	Sphyrapicus nuchalis
14158	MVZ	-120.344	41.4364	Sphyrapicus nuchalis
14162	MVZ	-120.219	41.3787	Sphyrapicus nuchalis
14163	MVZ	-120.223	41.4218	Sphyrapicus nuchalis
14168	MVZ	-120.243	41.4604	Sphyrapicus nuchalis
14181	MVZ	-120.243	41.4604	Sphyrapicus nuchalis
14183	MVZ	-120.213	41.3852	Sphyrapicus nuchalis
40900	MVZ	-120.727	41.424	Sphyrapicus nuchalis
67098	MVZ	-117.536	41.6846	Sphyrapicus nuchalis
83395	MVZ	-121.648	44.3628	Sphyrapicus nuchalis
73466	MVZ	-121.615	44.0583	Sphyrapicus nuchalis
83398	MVZ	-121.648	44.3628	Sphyrapicus nuchalis
14179	MVZ	-120.252	41.5219	Sphyrapicus nuchalis
61355	MVZ	-116.243	48.82	Sphyrapicus nuchalis
71836	MVZ	-120.096	42.0433	Sphyrapicus nuchalis
14166	MVZ	-120.222	41.4643	Sphyrapicus nuchalis
14157	MVZ	-120.344	41.4364	Sphyrapicus nuchalis
14167	MVZ	-120.243	41.4604	Sphyrapicus nuchalis
77749	MVZ	-117.822	46.0881	Sphyrapicus nuchalis
48464	MVZ	-120.268	41.335	Sphyrapicus nuchalis
73467	MVZ	-118.409	44.2483	Sphyrapicus nuchalis
79645	MVZ	-114.223	46.7509	Sphyrapicus nuchalis
83399	MVZ	-121.648	44.3628	Sphyrapicus nuchalis
14187	MVZ	-120.192	41.4444	Sphyrapicus nuchalis
14171	MVZ	-120.243	41.4604	Sphyrapicus nuchalis
14184	MVZ	-120.213	41.3852	Sphyrapicus nuchalis
40898	MVZ	-120.727	41.424	Sphyrapicus nuchalis
73471	MVZ	-117.367	45.2558	Sphyrapicus nuchalis
15431	MVZ	-120.344	41.4364	Sphyrapicus nuchalis
14151	MVZ	-120.344	41.4364	Sphyrapicus nuchalis x Sphyrapicus ruber daggetti
83393	MVZ	-121.648	44.3628	Sphyrapicus nuchalis x Sphyrapicus ruber daggetti
14149	MVZ	-120.344	41.4364	Sphyrapicus nuchalis
14160	MVZ	-120.243	41.4604	Sphyrapicus nuchalis
145745	MVZ	-115.593	40.3458	Sphyrapicus nuchalis
145747	MVZ	-115.488	41.795	Sphyrapicus nuchalis
14150	MVZ	-120.344	41.4364	Sphyrapicus nuchalis
14165	MVZ	-120.243	41.4604	Sphyrapicus nuchalis
67514	MVZ	-116.047	41.7771	Sphyrapicus nuchalis
83396	MVZ	-121.649	44.349	Sphyrapicus nuchalis
83397	MVZ	-121.648	44.3628	Sphyrapicus nuchalis
61352	MVZ	-120.427	44.3964	Sphyrapicus nuchalis
71834	MVZ	-120.096	42.0433	Sphyrapicus nuchalis
14177	MVZ	-120.252	41.5219	Sphyrapicus nuchalis
14188	MVZ	-120.192	41.4444	Sphyrapicus nuchalis
14189	MVZ	-120.192	41.4444	Sphyrapicus nuchalis
14154	MVZ	-120.344	41.4364	Sphyrapicus nuchalis
15430	MVZ	-120.344	41.4364	Sphyrapicus nuchalis
73463	MVZ	-120.375	44.4653	Sphyrapicus nuchalis
73469	MVZ	-117.367	45.2558	Sphyrapicus nuchalis
14169	MVZ	-120.243	41.4604	Sphyrapicus nuchalis
71833	MVZ	-120.096	42.0433	Sphyrapicus nuchalis
14180	MVZ	-120.252	41.5219	Sphyrapicus nuchalis
14155	MVZ	-120.344	41.4364	Sphyrapicus nuchalis
14170	MVZ	-120.225	41.3586	Sphyrapicus nuchalis
73468	MVZ	-118.409	44.2483	Sphyrapicus nuchalis
73464	MVZ	-121.986	44.3798	Sphyrapicus nuchalis
17073	MVZ	-120.347	39.5753	Sphyrapicus ruber
61872	MVZ	-123.481	40.4809	Sphyrapicus ruber
48466	MVZ	-121.567	40.5343	Sphyrapicus ruber
62916	MVZ	-123.732	40.8749	Sphyrapicus ruber
53032	MVZ	-121.568	40.368	Sphyrapicus ruber
45215	MVZ	-121.765	40.3091	Sphyrapicus ruber
61871	MVZ	-123.481	40.4809	Sphyrapicus ruber
61870	MVZ	-123.487	40.4766	Sphyrapicus ruber
48467	MVZ	-121.288	40.5606	Sphyrapicus ruber
62917	MVZ	-123.732	40.8749	Sphyrapicus ruber
83243	MVZ	-120.27	40.08	Sphyrapicus ruber
19152	MVZ	-122.825	41.3783	Sphyrapicus ruber
67827	MVZ	-123.543	41.9318	Sphyrapicus ruber
45969	MVZ	-120.701	40.6029	Sphyrapicus ruber
91895	MVZ	-121.486	39.8846	Sphyrapicus ruber
56287	MVZ	-123.557	40.6096	Sphyrapicus ruber
14194	MVZ	-120.225	41.3586	Sphyrapicus ruber
62915	MVZ	-123.305	40.2337	Sphyrapicus ruber
62918	MVZ	-123.858	41.1336	Sphyrapicus ruber
19156	MVZ	-123.157	41.0286	Sphyrapicus ruber
17074	MVZ	-120.347	39.5753	Sphyrapicus ruber
44550	MVZ	-124.059	40.5379	Sphyrapicus ruber
83408	MVZ	-122.357	44.7554	Sphyrapicus ruber
83405	MVZ	-122.832	46.0175	Sphyrapicus ruber
83410	MVZ	-122.357	44.7554	Sphyrapicus ruber
83400	MVZ	-122.832	46.0175	Sphyrapicus ruber
83409	MVZ	-122.357	44.7554	Sphyrapicus ruber
83407	MVZ	-122.002	44.5029	Sphyrapicus ruber
83401	MVZ	-122.832	46.0175	Sphyrapicus ruber
83413	MVZ	-121.73	44.349	Sphyrapicus ruber
83411	MVZ	-121.73	44.349	Sphyrapicus ruber
83403	MVZ	-122.832	46.0175	Sphyrapicus ruber
83404	MVZ	-122.832	46.0175	Sphyrapicus ruber
32605	MVZ	-123.034	44.9431	Sphyrapicus ruber
83406	MVZ	-122.002	44.5029	Sphyrapicus ruber
83412	MVZ	-121.73	44.349	Sphyrapicus ruber
71835	MVZ	-120.096	42.0433	Sphyrapicus nuchalis x Sphyrapicus ruber daggetti
45216	MVZ	-121.533	40.4281	Sphyrapicus ruber
14193	MVZ	-120.328	41.7999	Sphyrapicus ruber
67827	MVZ	-123.543	41.9318	Sphyrapicus ruber
