# Supplementary material for: Changing climate mediates sapsucker (Aves: Sphyrapicus) hybrid zone movement
Source: Ecol Evol. 2016 Oct 12;6(22):7976–90. doi: 10.1002/ece3.2507 (PMC5108250; doi:10.1002/ece3.2507)
Supplement: Supplementary file 8 [file ECE3-6-7976-s008.xls]

## Sheet: Sheet1
Table S4
	OOB	PCC	P-value
Red-breasted	15.7 (11.03, 21.85)	83.57	0.001
Red-naped	11.25 (21.50, 7.06)	86.32	0.001
